# Supplementary material for: Sarand: exploring antimicrobial resistance gene neighbourhoods in complex metagenomic assembly graphs
Source: NAR Genom Bioinform. 2026 Jul 14;8(3):lqag066. doi: 10.1093/nargab/lqag066 (PMC13366076; doi:10.1093/nargab/lqag066)
Supplement: lqag066_Supplemental_Files [file lqag066_supplemental_files.zip]

Archive with 2 entries (2 files):
- Sarand_revised_supplementary_2.pdf
- sup_data_annotation_vs_sequence.csv
