# Supplementary material for: Sarand: exploring antimicrobial resistance gene neighbourhoods in complex metagenomic assembly graphs
Source: NAR Genom Bioinform. 2026 Jul 14;8(3):lqag066. doi: 10.1093/nargab/lqag066 (PMC13366076; doi:10.1093/nargab/lqag066)
Supplement: lqag066_Supplemental_Files [file lqag066_supplemental_files.zip › sup_data_annotation_vs_sequence.csv]

The difference between the performance results based on sequence comparison and annotation comparison for some AMR genes. For annotation comparison, the gene-coverage threshold was set to 30, and for sequence comparison (using BLASTN) the identity and coverage thresholds were set to 90\%. P and S refer to precision and sensitivity, respectively.
Dataset	AMRs	Annotation	Sequence	Note
CAMI_H_1	SHV-42, SHV-43, SHV-44, SHV-45, SHV-46, SHV-48, SHV-49, SHV-5, SHV-50, SHV-51, SHV-52, SHV-53, SHV-55, SHV-56, SHV-57, SHV-59, SHV-6, SHV-60, SHV-61, SHV-62, SHV-63, SHV-64, SHV-65, SHV-66, SHV-67, SHV-69, SHV-7, SHV-70, SHV-71, SHV-72, SHV-73, SHV-74, SHV-105, SHV-128, SHV-151, SHV-18, SHV-41, SHV-75, SHV-129, SHV-13, SHV-133, SHV-134, SHV-135, SHV-137, SHV-14, SHV-140, SHV-141, SHV-142, SHV-143…	Precision=0; Sensitivity=0	Precision=1; Sensitivity=1	Sarand extracted one neighborhood sequence. The reference sequence matched at 100% identity and coverage. No annotations upstream; downstream, Sarand includes an extra gene missing from the reference, making it invalid.
CAMI_H_1	APH(3')-Ia	Precision=0; Sensitivity=0	Precision=1; Sensitivity=1	Sarand extracted two sequences with identical upstream; reference has two, one lacking upstream. Sequence matches >99%. Annotation threshold filters out genes, producing no matches.
CAMI_H_1	TEM-178, TEM-192, TEM-117, TEM-118, TEM-59, TEM-7, TEM-75, TEM-151, TEM-89, TEM-96, TEM-152, TEM-6, TEM-57, TEM-55, TEM-54, TEM-53, TEM-52, TEM-49, TEM-48, TEM-47, TEM-45, TEM-131, TEM-130, TEM-129, TEM-128, TEM-127, TEM-126, TEM-125, TEM-123, TEM-122, TEM-121, TEM-120, TEM-12, TEM-60, TEM-63, TEM-68, TEM-116, TEM-211, TEM-21, TEM-209, TEM-208, TEM-207, TEM-206, TEM-205, TEM-201, TEM-101, TEM-10,…	Precision=0.33; Sensitivity=0.33	Precision=1; Sensitivity=0.75	Sarand extracted four sequences; reference has four. Sequence comparison: 6/8 reference cases matched. Annotation: only 1/3 Sarand cases valid; 1/3 reference matched.
CAMI_H_1	Escherichia_coli_ampC1_beta-lactamase, OXA-454, OXA-56, OXA-663, OXA-7, OXA-74, OXA-28, OXA-183, OXA-19, OXA-10, OXA-101, OXA-11, OXA-13, OXA-35, OXA-368, OXA-14, OXA-142, OXA-145, OXA-147, OXA-16, OXA-17, OXA-233, OXA-240, OXA-246, OXA-251, OXA-256	Precision=0.5; Sensitivity=0.5	Precision=0; Sensitivity=0	Sarand extracted one neighborhood sequence from the assembly graph and similarly, there is one neighborhood sequence extracted from the reference genomes. Sequence comparison shows the upstream regions match with identity = 100% and coverage = 73%, while the downstream regions match with identity = 100% and coverage = 89%. Consequently, there are no true positive cases (the threshold selected for…
CAMI_H_1	QnrVC4, QnrVC5, QnrVC7	Precision=0; Sensitivity=0	Precision=0.33; Sensitivity=0.5
CAMI_H_1	tmrB	Precision=0; Sensitivity=0	Precision=0.5; Sensitivity=0.25
CAMI_H_1	FosB	Precision=0; Sensitivity=0	Precision=0.67; Sensitivity=0.5
CAMI_H_1	TEM-181	Precision=0; Sensitivity=0	Precision=0.33; Sensitivity=0.33
CAMI_H_1	sul2	Precision=0.33; Sensitivity=0.33	Precision=0.75; Sensitivity=0.67
CAMI_H_1	OXA-9, arnA	Precision=1; Sensitivity=1	Precision=0.5; Sensitivity=0.5	Sarand extracted one neighborhood sequence from the assembly graph and similarly, there is one neighborhood sequence extracted from the reference genomes. Comparing sequences, downstream sequences match perfectly but no hit can be found for upstream. Comparing annotations, no gene is annotated around the AMR in sequences of both Sarand and ref; therefore precision=sensitivity=1.
CAMI_H_1	ANT(2'')-Ia	Precision=1; Sensitivity=0.33	Precision=0.5; Sensitivity=0.25
CAMI_H_1	SatA	Precision=1; Sensitivity=0.5	Precision=0.5; Sensitivity=0.5
CAMI_H_1	aadA	Precision=1; Sensitivity=0.2	Precision=0.75; Sensitivity=0.57
1_1_1	TEM-104, TEM-105, TEM-106, TEM-107, TEM-108, TEM-109, TEM-11, TEM-110, TEM-111, TEM-112, TEM-113, TEM-114, TEM-115, TEM-116, TEM-12, TEM-120, TEM-121, TEM-122, TEM-123, TEM-124, TEM-125, TEM-199, TEM-2, TEM-20, TEM-201, TEM-205, TEM-206, TEM-207, TEM-208, TEM-209, TEM-21, TEM-211, TEM-213, TEM-214, TEM-215, TEM-216, TEM-217, TEM-219, TEM-22, TEM-220, TEM-102, TEM-126, TEM-148, TEM-17, TEM-198, TE…	Precision=1, Sensitivity=0.8	Precision=0.24, Sensitivity=1
1_1_1	SHV-183, SHV-185, SHV-186, SHV-187, SHV-188, SHV-189, SHV-19, SHV-2, SHV-20, SHV-21, SHV-22, SHV-23, SHV-24, SHV-25, SHV-26, SHV-27, SHV-28, SHV-29, SHV-2A, SHV-3, SHV-30, SHV-31, SHV-32, SHV-33, SHV-34, SHV-35, SHV-108, SHV-147, SHV-182, SHV-36, SHV-61, SHV-81, SHV-62, SHV-63, SHV-64, SHV-65, SHV-66, SHV-67, SHV-69, SHV-7, SHV-70, SHV-71, SHV-72, SHV-73, SHV-74, SHV-75, SHV-76, SHV-77, SHV-78, S…	Precision=1, Sensitivity=0.67	Precision=0.5, Sensitivity=0.75
1_1_1	dfrA14	Precision=Sensitivity=0	Precision=0.17, Sensitivity=0.5
1_1_1	Staphylococcus_aureus_FosB	Precision=Sensitivity=0.5	Precision=0.67, Sensitivity=1
1_1_1	APH(3')-Ia	Precision=1, Sensitivity=0.33	Precision=0.27, Sensitivity=1
1_1_1	aadA12, aadA17, aadA2, aadA25, aadA3, aadA8, aadA8b	Precision=1, Sensitivity=0.5	Precision=0.5, Sensitivity=1
1_1_1	catII_from_Escherichia_coli_K-12, catI, plasmid-encoded_cat_(pp-cat)	Precision=1, Sensitivity=0.5	Precision=0.6, Sensitivity=1
1_1_1	AAC(6')-Ie-APH(2'')-Ia	Precision=1, Sensitivity=0.5	Precision=1, Sensitivity=1
1_1_1	TEM-117	Precision=Sensitivity=0.5	Precision=0.24, Sensitivity=1
2_2_2	TEM-185, TEM-155, TEM-154, TEM-153, TEM-152, TEM-151, TEM-150, TEM-149, TEM-156, TEM-145, TEM-139, TEM-138, TEM-137, TEM-134, TEM-133, TEM-131, TEM-130, TEM-142, TEM-129, TEM-157, TEM-16, TEM-8, TEM-78, TEM-3, TEM-26, TEM-24, TEM-22, TEM-219, TEM-159, TEM-213, TEM-21, TEM-205, TEM-20, TEM-168, TEM-167, TEM-162, TEM-160, TEM-211, TEM-80, TEM-125, TEM-121, TEM-17, TEM-146, TEM-120, TEM-199, TEM-197…	Precision=1, Sensitivity=0.08	Precision=0.27, Sensitivity=0.93
2_2_2	CTX-M-126, CTX-M-125, CTX-M-122, CTX-M-121, CTX-M-113, CTX-M-112, CTX-M-111, CTX-M-110, CTX-M-106, CTX-M-105, CTX-M-104, CTX-M-102, CTX-M-87, CTX-M-86, CTX-M-85, CTX-M-129, CTX-M-24, CTX-M-130, CTX-M-99, CTX-M-98, CTX-M-93, CTX-M-90, CTX-M-21, CTX-M-19, CTX-M-17, CTX-M-161, CTX-M-16, CTX-M-159, CTX-M-148, CTX-M-147, CTX-M-14, CTX-M-134, CTX-M-13, CTX-M-83, CTX-M-84, CTX-M-81, CTX-M-67, CTX-M-65, …	Precision=0, Sensitivity=0	Precision=0.67, Sensitivity=1
2_2_2	TEM-176, TEM-182, TEM-186, TEM-196, TEM-198, TEM-33, TEM-34, TEM-43, TEM-55, TEM-57, TEM-70, TEM-122, TEM-124, TEM-126, TEM-127, TEM-128, TEM-132, TEM-135, TEM-136, TEM-141, TEM-143, TEM-144, TEM-147, TEM-148, TEM-15, TEM-158, TEM-163, TEM-164, TEM-166, TEM-169, TEM-201, TEM-206, TEM-207, TEM-208, TEM-209, TEM-214, TEM-215, TEM-216, TEM-217, TEM-220, TEM-28, TEM-29, TEM-30, TEM-76, TEM-79, TEM-88…	Precision=1, Sensitivity=0.09	Precision=0.27, Sensitivity=0.93
2_2_2	AAC(6')-Ib-cr, AAC(6')-Ib3, AAC(6')-Ib11, AAC(6')-Ib', AAC(6')-Ib10, AAC(6')-Ib, AAC(6')-Ib-Suzhou, AAC(6')-Ib-Hangzhou, AAC(6')-Ib4, AAC(6')-Ib9	Precision=0.5, Sensitivity=0.5	Precision=0.33, Sensitivity=1
2_2_2	KPC-11, KPC-12, KPC-13, KPC-14, KPC-15, KPC-16, KPC-17, KPC-19, KPC-22, KPC-24, KPC-3, KPC-4, KPC-5, KPC-6, KPC-7, KPC-8, KPC-9, KPC-1	Precision=1, Sensitivity=1	Precision=0.33, Sensitivity=1
2_2_2	TEM-181	Precision=1, Sensitivity=0.08	Precision=0.3, Sensitivity=0.86
2_2_2	TEM-7, TEM-75, TEM-117, TEM-118	Precision=1, Sensitivity=0.1	Precision=0.27, Sensitivity=0.93
2_2_2	sul1	Precision=0.14, Sensitivity=0.33	Precision=0.38, Sensitivity=0.75
2_2_2	OXA-9	Precision=0.5, Sensitivity=0.5	Precision=0.29, Sensitivity=1
2_2_2	Staphylococcus_aureus_FosB	Precision=0.5, Sensitivity=0.5	Precision=0.67, Sensitivity=1
2_2_2	APH(3')-Ia	Precision=1, Sensitivity=0.33	Precision=0.08, Sensitivity=0.25
2_2_2	catI, plasmid-encoded_cat_(pp-cat)	Precision=1, Sensitivity=0.25	Precision=0.22, Sensitivity=0.5
2_2_2	catII_from_Escherichia_coli_K-12	Precision=1, Sensitivity=0.5	Precision=0.25, Sensitivity=0.5
CAMI_M_1	lsaB	Precision=0, Sensitivity=0	Precision=0.5, Sensitivity=0.5
CAMI_M_1	AAC(6')-Ii	Precision=1, Sensitivity=1	Precision=0, Sensitivity=0	One neighborhood sequence was extracted by Sarand from the assembly graph and from the reference genomes. Comparing sequences, downstreams match with identity=99, coverage=87; so no true positive case! Comparing annotations, no gene around AMR was found so precision=sensitivity=1.
CAMI_M_2	lsaB	Precision=1, Sensitivity=1	Precision=0.5, Sensitivity=0.5
CAMI_M_2	ugd	Precision=1, Sensitivity=0.5	Precision=0.33, Sensitivity=0.5
CAMI_M_2	Escherichia_coli_ampC1_beta-lactamase	Precision=0.5, Sensitivity=0.5	Precision=1, Sensitivity=1
